# Supplementary material for: Status and future prospect of deregistered woodland key habitats in Northwestern Sweden
Source: PLoS One. 2025 Oct 8;20(10):e0331191. doi: 10.1371/journal.pone.0331191 (PMC12507246; doi:10.1371/journal.pone.0331191)
Supplement: S1 Table — Table S1 Shows a list of all forest areas with number of sample sites and coordinates for all sample sites. Forest areas are named R1- R9 for the registered WKH and D1 – D9 for the unregistered WKH. Sample plots within each area are labeled plot1 – plot x, depending on the number of plots. (XLSX) [file pone.0331191.s001.xlsx]

## Sheet: Sheet1
R1	coordinates
Plot 1	65.467966, 17.185642
Plot 2	65.468212, 17.189011
R2
Plot 1	65.554109, 17.190708
Plot 2	65.552562, 17.192438
Plot 3	65.548801, 17.195451
R3
Plot 1	65.524509, 17.704590
Plot 2	65.521636, 17.695421
Plot 3	65.518102, 17.699426
R4
Plot 1	65.523136, 17.782994
Plot 2	65.522993, 17.786913
Plot 3	65.520636, 17.795573
Plot 4	65.521097, 17.804161
Plot 5	65.517883, 17.785868
Plot 6	65.517017, 17.794268
Plot 7	65.515584, 17.794124
R5
Plot 1	65.535975, 17.342480
Plot 2	65.535735, 17.347068
Plot 3	65.535718, 17.351078
R6
Plot 1	65.513504, 17.716456
Plot 2	65.511674, 17.719933
Plot 3	65.511326, 17.715807
R7
Plot 1	65.544284, 17.244230
Plot 2	65.542617, 17.240017
Plot 3	65.542679, 17.244268
Plot 4	65.542601, 17.248705
Plot 5	65.540594, 17.243821
Plot 6	65.541335, 17.247400
Plot 7	65.539760, 17.247252
R8
Plot 1	65.524880, 17.709322
Plot 2	65.522661, 17.709439
Plot 3	65.516685, 17.712355
R9
Plot 1	65.471398, 17.216554
Plot 2	65.471232, 17.220690
Plot 3	65.469859, 17.206762
Plot 4	65.469941, 17.211977
Plot 5	65.469438, 17.215803
Plot 6	65.468104, 17.207663
Plot 7	65.467998, 17.211818
Plot 8	65.467911, 17.215782
Plot 9	65.466465, 17.211313
D1
Plot 1	65.426398, 17.650810
Plot 2	65.426435, 17.655560
Plot 3	65.424311, 17.656004
Plot 4	65.424200, 17.660622
Plot 5	65.423566, 17.658749
D2
Plot 1	65.467329, 17.236695
Plot 2	65.466971, 17.232695
Plot 3	65.466285, 17.236387
D3
Plot 1	65.478347, 17.245866
Plot 2	65.478185, 17.251049
Plot 3	65.476967, 17.242322
Plot 4	65.476177, 17.249205
Plot 5	65.474747, 17.243091
Plot 6	65.474760, 17.251183
D4
Plot 1	65.453812, 17.187890
Plot 2	65.451942, 17.188551
Plot 3	65.452148, 17.192456
Plot 4	65.450141, 17.191695
Plot 5	65.450306, 17.196229
Plot 6	65.448778, 17.197501
D5
Plot 1	65.594444, 17.156700
Plot 2	65.594495, 17.165852
Plot 3	65.592525, 17.156699
Plot 4	65.592574, 17.170022
Plot 5	65.590286, 17.161857
Plot 6	65.590546, 17.170151
Plot 7	65.590521, 17.174486
Plot 8	65.591902, 17.178709
Plot 9	65.588479, 17.154321
Plot 10	65.588950, 17.166250
Plot 11	65.588785, 17.174969
Plot 12	65.588536, 17.178312
Plot 13	65.587271, 17.170287
Plot 14	65.587169, 17.180021
Plot 15	65.584744, 17.167011
Plot 16	65.584782, 17.172607
Plot 17	65.583183, 17.172788
Plot 18	65.583509, 17.176349
D6
Plot 1	65.422097, 17.249829
Plot 2	65.421028, 17.248773
D7
Plot 1	65.447526, 17.200997
Plot 2	65.448317, 17.204434
Plot 3	65.445092, 17.204077
Plot 4	65.444820, 17.208581
Plot 5	65.444202, 17.213579
Plot 6	65.442923, 17.208761
Plot 7	65.444165, 17.221074
Plot 8	65.441996, 17.214159
D8
Plot 1	65.468497, 17.229824
Plot 2	65.467679, 17.229867
D9
Plot 1	65.464835, 17.248510
Plot 2	65.463769, 17.244694
Plot 3	65.462395, 17.244525
