# Supplementary material for: Status and future prospect of deregistered woodland key habitats in Northwestern Sweden
Source: PLoS One. 2025 Oct 8;20(10):e0331191. doi: 10.1371/journal.pone.0331191 (PMC12507246; doi:10.1371/journal.pone.0331191)
Supplement: S2 Table — Table S2 shows the full result from the field survey. Including all parameters found at each sample site within all forest areas. (XLSX) [file pone.0331191.s002.xlsx]

## Sheet: Sheet1
	conservation tree spruce	conservation tree pine	conservation tree birch	conservation tree aspen/sallow/rowen	total amount conservation tree	Spruce with rough bark structure	Old Spruce	Sum lying dead wood	Sum Standing dead wood	rot broken dead tree > 10 cm (spruce)	broad dead wood > 30 cm (spruce)	total amount redlisted/signal species	lichens	funghi	others	Area	circumference	edge to hygge clearcut/young plantation	edege to mire	edge to water	edge to plantation	edge to old forest	edge to key habitat / protected forest	edge to road
enhet	n/ha	n/ha	n/ha	n/ha	n/ha	n/ha	n/ha	n/ha	n/ha	n/ha	n/ha					ha	m	m	m	m	m	m	m	m
R1												7	4	2	1	9.48	1538	0	115	323	1100	0	0	0
Plot 1	225	0	65	10	300	225	15	115	110	50	15
Plot 2	210	10	40	25	285	150	15	120	45	50	35
R1 Average	217.5	5	52.5	17.5	292.5	187.5	15	117.5	77.5	50	25
R1 variance	112.5	50	312.5	112.5	112.5	2812.5	0	12.5	2112.5	0	200
R2												3	1	2	0	13.14	10456	0	7000	0	0	2306	0	1095
Plot 1	210	0	65	0	275	110	20	80	40	50	55
Plot 2	65	0	0	0	65	20	0	100	5	10	60
Plot 3	140	0	35	0	175	90	25	75	50	40	40
R2 Average	138.333	0	33.3333	0	171.667	73.3333	15	85	31.6667	33.3333	51.6667
R2 variance	5258.33	0	1058.33	0	11033.3	2233.33	175	175	558.333	433.333	108.333
R3												11	5	4	2	13.74	10563	10052	0	0	0	186	325	661
Plot 1	95	15	0	5	115	20	10	50	10	0	0
Plot 2	25	20	5	5	55	25	0	85	100	25	10
Plot 3	50	45	0	0	95	50	0	100	120	30	25
R3 Average	56.6667	26.6667	1.66667	3.33333	88.3333	31.6667	3.33333	78.3333	76.6667	18.3333	11.6667
R3 variance	1258.33	258.333	8.33333	8.33333	933.333	258.333	33.3333	658.333	3433.33	258.333	158.333
R4												4	1	2	1	28.79	14802	0	11126	688	2988	0	0	0
Plot 1	185	20	15	0	220	185	20	130	50	70	20
Plot 2	225	5	15	0	245	175	15	175	70	110	30
Plot 3	250	5	20	0	275	175	35	190	70	125	50
Plot 4	300	0	25	0	325	200	10	180	110	135	60
Plot 5	140	20	40	0	200	130	5	115	45	70	55
Plot 6	250	5	35	0	290	230	20	180	50	120	75
R4 Average	225	9.16667	25	0	259.167	182.5	17.5	161.667	65.8333	105	48.3333
R4 variance	3140	74.1667	110	0	2154.17	1087.5	107.5	966.667	584.167	800	406.667
R5												4	3	1		10.4	5402	5142	0	0	0	260	0	0
Plot 1	160	55	20	5	240	80	0	140	25	75	50
Plot 2	125	10	0	0	135	100	0	60	20	45	20
R5 Average	142.5	32.5	10	2.5	187.5	90	0	100	22.5	60	35
R5 variance	612.5	1012.5	200	12.5	5512.5	200	0	3200	12.5	450	450
R6												7	4	2		10.28	3522	3072		0	0	0	450	1192
Plot 1	140	45	30	65	280	45	10	125	95	5	5
Plot 2	70	70	30	0	170	45	5	100	70	10	5
Plot 3	135	15	20	30	200	70	5	105	50	40	25
R6 Average	115	43.3333	26.6667	31.6667	216.667	53.3333	6.66667	110	71.6667	18.3333	11.6667
R6 variance	1525	758.333	33.3333	1058.33	3233.33	208.333	8.33333	175	508.333	358.333	133.333
R7												4	1	1	2	26.57	6925	1834	2585	0	1153	1308	45	0
Plot 1	160	0	20	25	205	120	30	55	40	10	35
Plot 2	220	0	60	0	280	190	15	75	60	65	75
Plot 3	280	0	30	0	310	150	45	60	20	55	55
Plot 4	180	0	20	0	200	145	50	90	35	65	80
Plot 5	210	0	60	0	270	110	20	130	40	105	70
Plot 6	180	0	40	0	220	115	20	130	20	100	85
Plot 7	260	0	20	0	280	120	0	100	40	60	60
R7 Average	212.857	0	35.7143	3.57143	252.143	135.714	25.7143	91.4286	36.4286	65.7143	65.7143
R7 variance	1957.14	0	328.571	89.2857	1865.48	803.571	303.571	939.286	189.286	995.238	295.238
R8												8	1	4	3	10.48	6152	1814	0	0	0	2952	1386	234
Plot 1	270	0	10	0	280	140	35	160	145	135	120
Plot 2	260	0	55	5	320	185	15	330	65	210	15
Plot 3	80	40	15	5	140	70	5	75	20	15	5
R8 Average	203.333	13.3333	26.6667	3.33333	246.667	131.667	18.3333	188.333	76.6667	120	46.6667
R8 variance	11433.3	533.333	608.333	8.33333	8933.33	3358.33	233.333	16858.3	4008.33	9675	4058.33
R9												9	3	3	3	35.43	9431	4193	3041	0	0	2197	0	0
Plot 1	330	0	70	0	400	250	50	180	65	100	85
Plot 2	180	5	60	0	245	100	50	90	70	40	25
Plot 3	165	5	125	10	305	100	25	195	90	75	50
Plot 4	240	0	135	0	375	115	30	140	95	55	35
Plot 5	265	0	110	0	375	150	15	135	55	45	55
Plot 6	185	0	40	5	230	115	5	100	65	45	25
Plot 7	285	0	30	5	320	160	20	165	50	100	60
Plot 8	260	0	25	0	285	145	30	120	55	65	90
Plot 9	300	0	35	0	335	175	30	75	40	50	55
R9 Average	245.556	1.11111	70	2.22222	318.889	145.556	28.3333	133.333	65	63.8889	53.3333
R9 variance	3340.28	4.86111	1837.5	13.1944	3479.86	2252.78	218.75	1700	325	536.111	543.75
R Average	192.368	10.2632	37.3684	5.26316	245.263	125.789	18.4211	121.842	58.0263	64.6053	45.1316
R variance	5869.91	312.091	1032.08	153.983	6964.79	3453.41	219.061	2827.6	1023.7	1930.25	789.847
D1												3	2	1	0	12	4259	0	924	392	914	2029	0	0
Plot 1	210	0	40	0	250	160	5	75	45	70	45
Plot 2	255	0	0	0	255	195	20	75	10	55	55
Plot 3	165	0	15	0	180	120	20	50	35	50	50
D1 Average	210	0	18.3333	0	228.333	158.333	15	66.6667	30	58.3333	50
D1 variance	2025	0	408.333	0	1758.33	1408.33	75	208.333	325	108.333	25
D2												10	3	6	1	20.1	5470	2377	0	0	0	1403	1690	0
Plot 1	60	10	0	5	75	40	0	30	10	10	5
Plot 2	65	35	0	10	110	50	0	15	10	0	10
Plot 3	90	0	15	25	130	75	0	40	25	15	0
Plot 4	80	20	5	10	115	60	0	25	35	20	25
Plot 5	55	30	10	0	95	45	0	20	15	0	0
D2 Average	70	19	6	10	105	54	0	26	19	9	8
D2 variance	212.5	205	42.5	87.5	437.5	192.5	0	92.5	117.5	80	107.5
D3												8	3	3	2	5.3	2871	0	1227	997	0	0	0	674
Plot 1	240	0	35	5	280	165	15	75	40	60	70
Plot 2	195	0	15	0	210	150	15	100	40	95	120
Plot 3	175	0	30	0	205	135	20	45	30	45	40
D3 Average	203.333	0	26.6667	1.66667	231.667	150	16.6667	73.3333	36.6667	66.6667	76.6667
D3 variance	1108.33	0	108.333	8.33333	1758.33	225	8.33333	758.333	33.3333	658.333	1633.33
D4												8	2	5	2	22.3	5981	2400	1000	0	0	2581	0	0
Plot 1	160	0	15	0	175	120	20	70	25	50	40
Plot 2	170	0	15	0	185	105	15	65	30	45	60
Plot 3	140	0	20	0	160	95	5	45	15	35	25
Plot 4	165	0	15	0	180	110	0	45	5	35	25
Plot 5	190	0	15	0	205	125	15	80	45	65	50
Plot 6	135	0	20	0	155	130	20	35	20	30	35
D4 Average	160	0	16.6667	0	176.667	114.167	12.5	56.6667	23.3333	43.3333	39.1667
D4 variance	410	0	6.66667	0	326.667	174.167	67.5	306.667	186.667	166.667	194.167
D5												7	2	5	0	24.3	10436	0	8233	0	1850	353	0	0
Plot 1	145	0	15	0	160	105	15	95	40	55	40
Plot 2	115	0	10	0	125	90	0	95	15	75	35
Plot 3	130	0	15	0	145	80	5	85	20	75	35
Plot 4	140	0	20	0	160	85	5	105	40	55	35
Plot 5	130	0	15	0	145	70	15	120	35	75	40
Plot 6	115	0	10	0	125	80	10	70	20	50	10
D5 Average	129.167	0	14.1667	0	143.333	85	8.33333	95	28.3333	64.1667	32.5
D5 variance	154.167	0	14.1667	0	246.667	140	36.6667	290	126.667	144.167	127.5
D6												21	7	12	2	146.5	18606	6419	9770	0	0	1554	0	863
Plot 1	170	0	10	0	180	105	20	55	25	40	25
Plot 2	110	0	15	0	125	85	10	60	35	35	35
Plot 3	130	0	15	0	145	105	15	40	30	30	20
Plot 4	100	5	5	10	120	90	15	85	20	45	35
Plot 5	120	5	10	0	135	105	30	30	20	20	20
Plot 6	140	0	10	0	150	90	5	40	40	20	60
Plot 7	140	0	15	0	155	125	15	40	25	25	35
Plot 8	100	0	15	0	115	80	0	75	65	55	30
Plot 9	135	5	5	0	145	110	25	50	30	35	30
Plot 10	125	0	0	0	125	80	10	40	15	25	10
Plot 11	125	10	0	15	150	95	15	30	30	25	20
Plot 12	135	5	0	10	150	115	15	85	35	75	45
Plot 13	145	15	0	0	160	95	10	20	25	15	5
Plot 14	180	0	10	0	190	145	20	35	25	25	20
Plot 15	120	0	20	0	140	80	10	85	20	55	15
Plot 16	90	0	25	0	115	80	10	55	10	35	10
Plot 17	130	10	10	0	150	105	10	60	30	45	20
Plot 18	105	0	5	0	110	70	0	75	20	55	25
D6 Average	127.778	3.05556	9.44444	1.94444	142.222	97.7778	13.0556	53.3333	27.7778	36.6667	25.5556
D6 variance	538.889	20.9967	52.6144	20.9967	477.124	350.654	59.232	429.412	141.83	250	179.085
D7												5	2	3	0	2.2	1616	0	0	0	0	1476	0	140
Plot 1	140	0	0	0	140	95	10	110	30	95	30
Plot 2	130	0	0	0	130	110	0	70	20	60	5
D7 Average	135	0	0	0	135	102.5	5	90	25	77.5	17.5
D7 variance	50	0	0	0	50	112.5	50	800	50	612.5	312.5
D8												10	2	6	2	32.3	17585	1850	12543	0	0	1649	0	1553
Plot 1	135	0	0	0	135	80	20	35	25	15	25
Plot 2	140	0	10	0	150	65	10	125	45	85	55
Plot 3	140	5	5	0	150	75	10	50	35	15	30
Plot 4	145	10	10	0	165	125	10	85	30	45	50
Plot 5	75	0	45	0	120	80	10	60	60	0	0
Plot 6	120	0	20	0	140	65	5	75	30	50	55
Plot 7	155	0	5	0	160	125	0	80	25	60	45
Plot 8	125	0	15	0	140	95	5	65	25	25	15
D8 Average	129.375	1.875	13.75	0	145	88.75	8.75	71.875	34.375	36.875	34.375
D8 variance	603.125	13.8393	198.214	0	207.143	591.071	33.9286	728.125	153.125	792.411	410.268
D9												4	2	2	0	1.3	1445	0	524	303	0	0	0	618
Plot 1	210	0	25	5	240	150	20	85	45	55	65
Plot 2	180	0	40	0	220	145	10	110	55	90	80
D9 Average	195	0	32.5	2.5	230	147.5	15	97.5	50	72.5	72.5
D9 variance	450	0	112.5	12.5	200	12.5	50	312.5	50	612.5	112.5
D Average	138.113	3.11321	13.1132	1.79245	156.132	101.132	10.6604	63.5849	28.8679	43.7736	33.3019
D variance	1685.79	53.1023	115.602	22.2061	1674.66	1004.46	58.6901	740.747	161.194	584.525	504.753
